# Supplementary material for: Paracrine Met signaling triggers epithelial–mesenchymal transition in mammary luminal progenitors, affecting their fate
Source: eLife. 2015 Jul 13;4:e06104. doi: 10.7554/eLife.06104 (PMC4498445; doi:10.7554/eLife.06104)
Supplement: Figure 1—source data 1. — DOI: http://dx.doi.org/10.7554/eLife.06104.004 [file elife06104s001.xlsx]

## Sheet: Feuil1
Source data file for Figure 1 (Di-Cicco et al.)									Source data file for Figure 1
Figure 1B: qPCR data (Relative gene expression to Gapdh)									Figure 1C: Clonogenic cells (%)
Each experiment represent one cell sort performed with a preparation of mammary epithelial cells isolated from a pool of									Purified Lu-neg and Lu-pos cells were plated at 500 cells/well. The number of colonies was quantified in three
at least 3 mice taken at puberty, maturity and early gestation. For late gestation, only one cell preparation was analyzed.									distinct wells per separate cell preparations.
V-6w
Icam1	Exp1	Exp2	Mean						V-12/15w	Lu-neg	Lu-pos
ICAM1-neg	0.0561333	0.0429857	0.0495595						Exp1	0.6	7.2
ICAM1-low	0.213899	0.163799	0.188849							0.4	8.6
ICAM1-hi	0.873573	0.600818	0.737195							0.4	8.2
Krt5	Exp1	Exp2	Mean						Exp2	0.4	8.2
ICAM1-neg	0.00999207	0.00256825	0.00628016							0.2	10.2
ICAM1-low	0.0665231	0.0478612	0.0571922							0.6	11.4
ICAM1-hi	0.671286	0.646176	0.658731						Exp3	0.8	13.2
Krt18	Exp1	Exp2	Mean							0.8	13.8
ICAM1-neg	3.22657	3.06312	3.14484							0.6	11.6
ICAM1-low	3.19319	2.63902	2.9161						Mean	0.533333	10.2667
ICAM1-hi	0.239816	0.137262	0.188539						SEM	0.162963	1.98519
V-12/15w
Icam1	Exp1	Exp2	Exp3	Exp4	Mean	SEM			P-8d	Lu-neg	Lu-pos
ICAM1-neg	0.0899333	0.0565237	0.0816232	0.0486978	0.0691945	0.013267			Exp1	0.8	17
ICAM1-low	0.395021	0.334482	0.408951	0.369847	0.377075	0.0199286				1.2	18.2
ICAM1-hi	0.70466	0.771105	0.917004	0.675955	0.767181	0.0614987				0.8	15.6
Krt5	Exp1	Exp2	Exp3	Exp4	Mean	SEM			Exp2	0.4	14.4
ICAM1-neg	0.0132763	0.00869861	0.00237147	0.00263132	0.00674443	0.00339443				0	17.4
ICAM1-low	0.00114932	0.00200803	0.00792156	0.00820091	0.00481996	0.00259302				0.4	18.2
ICAM1-hi	0.435275	0.558644	0.643941	0.586417	0.556069	0.0483176			Mean	0.6	16.8
Krt18	Exp1	Exp2	Exp3	Exp4	Mean	SEM			SEM	0.333333	1.2
ICAM1-neg	3.605	4.53154	3.34035	4.95883	4.10893	0.509003
ICAM1-low	4.59479	5.67649	3.41054	5.38893	4.76769	0.612019
ICAM1-hi	0.184923	0.268874	0.129408	0.178624	0.190457	0.0313665
Figure 1B: qPCR data (/Gapdh), continued									Figure 1D: qPCR data (Ratio of gene expression levels)
P-8d									Each experiment represent one cell sort performed with a preparation of mammary epithelial cells isolated from a pool of
Icam1	Exp1	Exp2	Mean						at least 3 mice taken at maturity.
ICAM1-neg	0.0395549	0.0272992	0.033427
ICAM1-low	0.170755	0.210954	0.190854
ICAM1-hi	0.602904	0.588172	0.595538
Krt5	Exp1	Exp2	Mean						Up in Lu-neg	Exp1	Exp2	Exp3	Mean	SEM
ICAM1-neg	0.00242971	0.0190377	0.0107337						Ly6a	3.47015	1.96564	4.5789	3.33823	0.91506
ICAM1-low	0.00444069	0.0631532	0.033797						Areg	3.36359	4.14106	3.19319	3.56595	0.383409
ICAM1-hi	0.461691	0.367292	0.414492						Wnt4	2.89788	4.02782	2.33755	3.08775	0.626712
Krt18	Exp1	Exp2	Mean						Rankl	1.77154	3.2154	3.31728	2.76807	0.664358
ICAM1-neg	4.43828	3.98616	4.21222						Pgr	3.11666	2.0209	3.01049	2.71602	0.46341
ICAM1-low	4.36203	4.72397	4.543						Esr1	2.68515	1.69937	2.62989	2.33813	0.425842
ICAM1-hi	0.194791	0.474671	0.334731						Prlr	2.32947	1.75321	2.87787	2.32018	0.37798
P-16d
Icam1	Exp1								Up in Lu-pos	Exp1	Exp2	Exp3	Mean	SEM
ICAM1-neg	0.0486978								Rspo1	6.16884	4.24275	8.54452	6.31871	1.48388
ICAM1-low	0.174948								Elf5	4.80654	6.47537	5.54044	5.60745	0.578611
ICAM1-hi	0.737135								Hey1	5.42642	4.30198	3.605	4.44447	0.654634
Krt5	Exp1								Rank	4.5789	3.68075	4.70763	4.32242	0.427783
ICAM1-neg	0.0016653								Itga2	3.07375	4.21344	5.59834	4.29518	0.868776
ICAM1-low	0.00240458								Kit	4.41997	4.21344	4.28709	4.30684	0.0754239
ICAM1-hi	0.543367								Mki67	4.09823	4.7897	2.22684	3.70492	0.985387
Krt18	Exp1
ICAM1-neg	3.03143
ICAM1-low	1.38511
ICAM1-hi	0.146604
