# Supplementary material for: Paracrine Met signaling triggers epithelial–mesenchymal transition in mammary luminal progenitors, affecting their fate
Source: eLife. 2015 Jul 13;4:e06104. doi: 10.7554/eLife.06104 (PMC4498445; doi:10.7554/eLife.06104)
Supplement: Figure 2—source data 1. — DOI: http://dx.doi.org/10.7554/eLife.06104.008 [file elife06104s002.xlsx]

## Sheet: Feuil1
Source data file for Figure 2 (Di-Cicco et al.)									Source data file for Figure 2
Figure 2A: qPCR data (Relative gene expression to Gapdh)									Figure 2D: Clonogenic cells (%)
Each experiment represent one cell sort performed with a preparation of mammary epithelial cells isolated from a pool of									Cells were plated at 2000 cells/well and cultured with or without HGF.
at least 3 mice taken at maturity.									Sphere number was quantified in 3 distinct wells per separate cell preparations.
									Experiment	Well	No HGF	+ HGF
Icam1	Exp1	Exp2	Exp3	Mean	SEM				Exp1	1	8.24	20			No HGF	+ HGF
Lu-neg	0.0899333	0.0565237	0.0816232	0.0760268	0.013002					2	8.4	19.44		Mean	9.78667	18.7333
Lu-pos	0.395021	0.334482	0.408951	0.379485	0.0300018					3	10.72	23.28		SEM	1.07556	2.22222
Basal	0.70466	0.771105	0.917004	0.79759	0.0796094				Exp2	1	12.08	18.88		p value	0.000338663
Met										2	9.52	16.56
Lu-neg	0.124137	0.0868699	0.0708052	0.0939372	0.0201329					3	9.76	14.24
Lu-pos	0.438303	0.390935	0.461691	0.43031	0.0262499
Basal	0.036272	0.0532897	0.0382075	0.0425897	0.0071333
Gab1
Lu-neg	0.0520124	0.0332616	0.0437371	0.0430037	0.00649474
Lu-pos	0.133972	0.0899333	0.116226	0.113377	0.015629
Basal	0.0452794	0.0372917	0.0361465	0.0395726	0.00380459				Figure 2E: Caspase activity (A.U.)
Hgf									Purified Lu-pos cells were plated at 10000 cells/well and cultured with or without HGF for 1 and 2 days.
Lu-neg	0.000306888	5.5008e-05	7.7793e-05	0.000146563	0.000106883				Three distinct wells were analyzed per conditions.
Lu-pos	0.00193963	0.00139067	0.00265882	0.00199637	0.000441628
Basal	0.0785633	0.099098	0.151774	0.109812	0.027975				Day in culture	Well	No HGF	+ HGF
									Day 1	1	263	182			No HGF	+ HGF
										2	205	183		Mean day1	233.333	186
										3	232	193		SEM	19.7778	4.66667
									Day 2	1	327	204		Mean day2	307.333	198.667
										2	305	204		SEM	13.1111	7.11111
										3	290	188
Figure 2B: qPCR data (Relative gene expression to Gapdh)									Figure 2F: BrdU-positive cells (%)
Each experiment represent one cell sort performed with a preparation of mammary epithelial cells isolated from a pool of									Purified Lu-pos cells were plated at 10000 cells/well and cultured with or without HGF.
at least 3 mice taken at maturity.									After 1, 2 and 4 days, cells were incubated with BrdU for 4 hours, harvested, cytospun, fixed and stained with anti-BrdU antibody.
									The numbers of BrdU+ versus DAPI+ nuclei counted per cytospot are shown in the table.
Pdgfr	Exp1	Exp2	Exp3	Mean	SEM
Basal	0.00999207	0.0331465	0.00775854	0.0169657	0.0107872				Exp1	# BrdU+	# DAPI+	% BrdU+		Exp2	# BrdU+	# DAPI+	% BrdU+
Stromal	1.75321	1.82134	1.6077	1.72742	0.0798105				No HGF					No HGF
Krt5									day1	16	1004	1.59		day1	Not done	Not done
Basal	0.534033	0.582367	0.643941	0.58678	0.0381071				day2	36	1167	3.08		day2	17	409	4.15
Stromal	0.129408	0.119908	0.110721	0.120012	0.00626384				day4	31	691	4.48		day4	21	665	3.15
Hgf
Basal	0.113047	0.0703162	0.144086	0.10915	0.0258891				+ HGF					+ HGF
Stromal	0.167822	0.219151	0.166086	0.184353	0.023199				day1	31	1026	3.02		day1	Not done	Not done
									day2	115	1040	11.06		day2	55	369	14.9
									day4	49	1004	4.88		day4	32	539	5.93
									Mean of the 2 experiments
									Day in culture	No HGF	+ HGF
									day1	1.59	3.02
									day2	3.61	12.9
									day4	3.81	5.4
