# Supplementary material for: Paracrine Met signaling triggers epithelial–mesenchymal transition in mammary luminal progenitors, affecting their fate
Source: eLife. 2015 Jul 13;4:e06104. doi: 10.7554/eLife.06104 (PMC4498445; doi:10.7554/eLife.06104)
Supplement: Figure 3—source data 1. — DOI: http://dx.doi.org/10.7554/eLife.06104.011 [file elife06104s003.xlsx]

## Sheet: Feuil1
Source data file for Figure 3 (Di-Cicco et al.)
Figure 3A: qPCR data (Relative gene expression to Gapdh)
Each experiment represents the analysis of 3-5 distinct preparations of spheres obtained from 3-5 separate sorting experiments.
Mki67	Exp1	Exp2	Exp3	Exp4	Exp5	Mean	SEM	pvalues
No HGF	0.0344345	0.0441942		0.0399683		0.0395323	0.00339853	0.0299821
+ HGF	0.0238478	0.0265527		0.0258428		0.0254144	0.00104441
Cdkn1a
No HGF	0.018453	0.018199	0.0155709	0.0122591	0.0213444	0.0171653	0.0026002	0.000254966
+ HGF	0.039418	0.0452794	0.0376815	0.0399683	0.0542212	0.0433137	0.00514929
Krt18
No HGF	0.51943	0.444421	0.420448	0.301452	0.493116	0.435773	0.0598587	0.28295
+ HGF	0.369847	0.336808	0.388234	0.388234	0.447513	0.386127	0.0262398
Krt5
No HGF	0.0051365	0.00466147	0.00699238	0.00558201	0.0139364	0.00726175	0.00266985	0.00649148
+ HGF	0.0137922	0.0209777	0.0208328	0.0107837	0.0198461	0.0172465	0.00396682
Figure 3B: K5-positive cells (%)
Purified Lu-pos cells were plated at 5000 cells/well and cultured with or without HG for 10-13 days.
After harvesting and dissociating the spheres, cells were cytospun, fixed and stained with anti-K5 antibody.
The numbers of K5+ cells versus DAPI+ nuclei counted per cytospot are shown in the table.
Exp1	# K5+	# DAPI+	% K5+
No HGF
Cytospot 1	20	1982	1		Mean of the 4 experiments
+ HGF
Cytospot 1	184	2113	8.7			% K5-positive cells
Exp2						no HGF	HGF	p value
No HGF					Exp1	1	8.7
Cytospot 1	17	2639	0.64		Exp2	0.64	8.4
+ HGF					Exp3	0.32	5.5
Cytospot 1	276	3295	8.4			0.48	4.7
Exp3					Exp4	1.6	9.6
No HGF							13.3
Cytospot 1	6	1841	0.32		Mean	0.808	8.36667	0.00159986
Cytospot 2	10	2060	0.48		SEM	0.3936	2.17778
+ HGF
Cytospot 1	105	1907	5.5
Cytospot 2	78	1644	4.7
Exp4
No HGF
Cytospot 1	25	1530	1.6
+ HGF
Cytospot 1	164	1710	9.6
Cytospot 2	213	1603	13.3
