# Supplementary material for: Paracrine Met signaling triggers epithelial–mesenchymal transition in mammary luminal progenitors, affecting their fate
Source: eLife. 2015 Jul 13;4:e06104. doi: 10.7554/eLife.06104 (PMC4498445; doi:10.7554/eLife.06104)
Supplement: Figure 4—source data 1. — DOI: http://dx.doi.org/10.7554/eLife.06104.014 [file elife06104s004.xlsx]

## Sheet: Feuil1
Source data file for Figure 4 (Di-Cicco et al.)
Figure 4B: qPCR data (+HGF/-HGF log2 expression ratio)
Each experiment represents the analysis of 3-5 distinct preparations of spheres obtained from 3-5 separate sorting experiments.
	Exp1	Exp2	Exp3	Exp4	Exp5	Mean Log2	SEM
Snai2	1.76	2.185	2.635	2.34	2.13	2.21	0.222
Trp63	2.28	2.325	2.055	1.335	1.775	1.954	0.3192
Cdh3	1.265	1.465	1.085	1.815	0.93	1.312	0.2624
Snai1	0.415	0.665	0.775	1.445	1.23	0.906	0.3452
Cdh2		1.545	0.515	1.06	0.735	0.96375	0.33875
Sox9	0.3	0.41	0.695			0.468333	0.151111
Cdh1	-0.08	-0.155	-0.3		0.085	-0.1125	0.115
Cldn3	-0.65			-0.355	-0.645	-0.55	0.13
Gata3	-1.015	-1.27	-0.685	-1.545	-0.79	-1.061	0.2772
Cldn1	-1.44			-0.99	-1.585	-1.33833	0.232222
Elf5	-1.48	-1.045	-2.685	-1.875	-1.595	-1.736	0.4352
Hey1	-1.705	-1.625	-1.52	-2.79	-1.31	-1.79	0.4
