# Supplementary material for: Paracrine Met signaling triggers epithelial–mesenchymal transition in mammary luminal progenitors, affecting their fate
Source: eLife. 2015 Jul 13;4:e06104. doi: 10.7554/eLife.06104 (PMC4498445; doi:10.7554/eLife.06104)
Supplement: Figure 6—source data 1. — DOI: http://dx.doi.org/10.7554/eLife.06104.018 [file elife06104s005.xlsx]

## Sheet: Feuil1
Source data file for Figure 6									Source data file for Figure 6 (Di-Cicco et al.)
Figure 6B: qPCR data (Relative gene expression to Gapdh)									Figure 6F: qPCR data (Relative gene expression to Gapdh)
Each experiment was performed with distinct preparations of purified ICAM1-expressing luminal progenitors.									Same samples than those presented in Fig. 6A. Data from MS2 spheres only are shown in the Fig. 6F.
Primary spheres (MS1) grown without (-) or with (+) HGF were dissociated and replated to obtain secondary mammospheres (MS2).
Three different types of MS2 cultures were analyzed: untreated MS2 (-/-) obtained from untreated MS1, HGF-stimulated MS2 (+/+)									Trp63	HGF treatment	Exp1	Exp2	Exp3	Mean	SEM
obtained from HGF-treated MS1 and untreated MS2 (+/-) obtained from HGF-stimulated MS1.									MS2	-/-	2.95804e-05	7.20821e-05	0.000377823	0.000159829	0.00014533
									MS2	+/+	0.00721392	0.0101667	0.004534	0.00730489	0.0019079
									MS2	+/-	0.000330056	0.000422137	0.00230663	0.00101961	0.000858013
Krt18	HGF treatment	Exp1	Exp2	Exp3	Mean	SEM			Snai2
MS1	-	0.466516	0.413225	0.445964	0.441902	0.0191179			MS2	-/-	0.000154511	0.000105534	0.000461942	0.000240663	0.00014752
MS1	+	0.532185	0.570382	0.662044	0.588204	0.0492271			MS2	+/+	0.00630189	0.00526263	0.00336541	0.00497664	0.00107415
MS2	-/-	0.550953	0.418994	0.537747	0.502564	0.0557139			MS2	+/-	0.000346466	0.000491678	0.00231463	0.00105093	0.000842472
MS2	+/+	0.744839	0.526681	0.547147	0.606222	0.0924111			Cdnk1a
MS2	+/-	0.609205	0.48971	0.933033	0.677316	0.170478			MS2	-/-	0.0224833	0.0149366	0.0343154	0.0239118	0.00693574
Krt5									MS2	+/+	0.148651	0.123279	0.0973956	0.123109	0.017142
MS1	-	0.00296038	0.00106865	0.00107608	0.0017017	0.000839121			MS2	+/-	0.0649287	0.0565237	0.0629561	0.0614695	0.00329719
MS1	+	0.0292585	0.0118006	0.00410046	0.0150532	0.00947022			Hey1
MS2	-/-	0.000306888	7.56658e-05	0.000832651	0.000405068	0.000285055			MS2	-/-	0.0934281	0.0705603	0.0813339	0.0817741	0.00776934
MS2	+/+	0.104025	0.0511189	0.0802141	0.0784526	0.0182225			MS2	+/+	0.039418	0.0354026	0.0137445	0.0295217	0.0105181
MS2	+/-	0.00204313	0.000917503	0.00885066	0.0039371	0.00327571			MS2	+/-	0.073812	0.0785633	0.0653803	0.0725852	0.00480328
									Elf5
									MS2	-/-	0.0229558	0.0106722	0.00985451	0.0144942	0.00564107
									MS2	+/+	0.0147822	0.00579892	0.00650155	0.00902754	0.00383641
									MS2	+/-	0.0224056	0.0115177	0.0115577	0.0151603	0.00483015
									Mki67
									MS2	-/-	0.0196408	0.00978644	0.0113592	0.0135955	0.00403024
									MS2	+/+	0.0100965	0.00485942	0.0130031	0.00931968	0.0029735
									MS2	+/-	0.0230355	0.013697	0.0190377	0.01859	0.00326204
Source data file for Figure 6
Figure 6C: K5-positive cells (%)
Same samples than those presented in Fig.6B. MS1 and MS2 spheres were dissociated and the cell suspensions cytospun, fixed and
stained for K5. The number of cytospots analyzed per separate experiments is indicated.
Exp1	HGF treatment	Cytospot	#K5+	#DAPI+	% K5+
MS1	-	1	20	1982	1
MS1	+	1	184	2113	8.7
MS2	-/-	1	0	1079	0
MS2	+/+	1	399	1926	20.7
MS2	+/-	1	0	978	0
Exp2	HGF treatment	Cytospot	#K5+	#DAPI+	% K5+
MS1	-	1	6	1841	0.32
		2	10	2060	0.48
MS1	+	1	105	1907	5.5
		2	78	1644	4.7
MS2	-/-	1	0	1913	0
		2	1	1955	0.05
MS2	+/+	1	330	1942	17
		2	386	1992	19.4
MS2	+/-	1	11	2090	0.53
		2	25	1967	1.27
Figure 6C: K5-positive cells (%), continued
Mean of the 2 experiments
	HGF treatment	% K5+	SEM
MS1	-	0.6	0.27
MS1	+	6.3	1.6
MS2	-/-	0.017	0.02
MS2	+/+	19	1.36
MS2	+/-	0.6	0.45
