# Supplementary material for: Paracrine Met signaling triggers epithelial–mesenchymal transition in mammary luminal progenitors, affecting their fate
Source: eLife. 2015 Jul 13;4:e06104. doi: 10.7554/eLife.06104 (PMC4498445; doi:10.7554/eLife.06104)
Supplement: Figure 8—source data 1. — DOI: http://dx.doi.org/10.7554/eLife.06104.021 [file elife06104s006.xlsx]

## Sheet: Feuil1
Source data file for Figure 8 (Di-Cicco et al.)									Source data file for Figure 8
Figure 8B: Clonogenic cells (%)									Figure 8C: qPCR data (Relative gene expression to Gapdh)
Purified Lu1, Lu2, Lu3 and Lu4 cells cells were plated at 500 cells/well. The number of colonies was quantified in three									Each experiment represent one cell sort performed with a preparation of mammary epithelial cells isolated from a pool of
distinct wells per separate cell preparations.									at least 3 mice taken at maturity. The mean values were used to establish the heat map.
										Exp1	Exp2	Exp3	Mean
	Clonogenic cells (%)								Icam1
	Lu1	Lu3	Lu2	Lu4					Lu1	0.0493776	0.0440413	0.0505901	0.048003
Exp1	0.2	3	7.4	12					Lu3	0.0777507	0.047039	0.0886952	0.0711616
	0.2	3.4	8	10.8					Lu2	0.165511	0.12896	0.205898	0.16679
	0.2	3.6	6	11					Lu4	0.288172	0.145088	0.230846	0.221368
Exp2	0.8	1.8	17	13					Ly6a
	0.4	2	14.8	14.4					Lu1	0.295248	0.319746	0.34748	0.320825
	0.4	1.8	14	14.8					Lu3	0.0133224	0.0196408	0.0401071	0.0243568
Mean	0.37	2.6	11.2	12.67					Lu2	0.20166	0.122004	0.195467	0.173044
SEM	0.17	0.73	4.07	1.4					Lu4	0.00692006	0.00407213	0.0108212	0.00727112
									Rankl
									Lu1	0.00382586	0.00492726	0.00186708	0.00354007
									Lu3	0.00650155	0.0143779	0.00579892	0.0088928
									Lu2	0.00546713	0.00376013	0.00164238	0.00362321
									Lu4	0.0014199	0.00223579	0.000131286	0.00126232
									Krt6a
									Lu1	0.112656	0.190782	0.0927827	0.132074
									Lu3	0.0376815	0.0947323	0.047039	0.0598176
									Lu2	0.0644802	0.109197	0.0370341	0.070237
									Lu4	0.00739108	0.0100965	0.00343613	0.00697457
									Esr1
									Lu1	0.0138882	0.0106722	0.016176	0.0135788
									Lu3	0.0093553	0.00515433	0.00878952	0.00776638
									Lu2	0.0132304	0.00919458	0.00778547	0.0100702
									Lu4	0.00418662	0.00108356	0.00159746	0.00228921
Figure 8D: qPCR data (Relative gene expression to Gapdh)									Figure 8C: qPCR data (Relative gene expression to Gapdh), continued
Each experiment represent one cell sort performed with a preparation of mammary epithelial cells isolated from a pool of
at least 3 mice taken at maturity.									Pgr	Exp1	Exp2	Exp3	Mean
									Lu1	0.150205	0.0850821	0.17374	0.136342
									Lu3	0.124568	0.0896222	0.148137	0.120775
Icam1	Exp1	Exp2	Exp3	Mean	SEM				Lu2	0.149685	0.0751023	0.124568	0.116452
Lu1	0.0493776	0.0440413	0.0505901	0.048003	0.00264115				Lu4	0.0374212	0.00711461	0.0142292	0.0195883
Lu3	0.0777507	0.047039	0.0886952	0.0711616	0.0160818				Prlr
Lu2	0.165511	0.12896	0.205898	0.16679	0.026072				Lu1	0.217638	0.334482	0.386891	0.313004
Lu4	0.288172	0.145088	0.230846	0.221368	0.0508536				Lu3	0.138696	0.359733	0.278355	0.258928
Ly6a									Lu2	0.204476	0.302499	0.205898	0.237624
Lu1	0.295248	0.319746	0.34748	0.320825	0.0177699				Lu4	0.0431349	0.0375511	0.0277763	0.0361541
Lu3	0.0133224	0.0196408	0.0401071	0.0243568	0.0105002				Areg
Lu2	0.20166	0.122004	0.195467	0.173044	0.0340266				Lu1	1.10573	0.885768	1.00696	0.999485
Lu4	0.00692006	0.00407213	0.0108212	0.00727112	0.0023667				Lu3	0.846745	0.539614	1.07549	0.820618
Met									Lu2	0.955945	0.673617	0.588453	0.739338
Lu1	0.0425411	0.0324643	0.0220971	0.0323675	0.00684694				Lu4	0.189465	0.0745835	0.0963882	0.120145
Lu3	0.124568	0.0793844	0.0766803	0.0935441	0.0206823				Csn2
Lu2	0.112267	0.132127	0.0799366	0.10811	0.0187824				Lu1	0.00586736	0.000357443	0.0629347	0.0230532
Lu4	0.217638	0.186856	0.178006	0.194167	0.0156473				Lu3	0.0325078	0.052556	0.111491	0.0655183
									Lu2	0.0430432	0.0314674	0.0967228	0.0570778
									Lu4	0.542212	0.420448	1.86607	0.942909
									Hey1
									Lu1	0.00389274		0.00408627	0.0039895	Not enough sample for Exp2
									Lu3	0.033377		0.0287559	0.0310665
									Lu2	0.0290564		0.0247745	0.0269155
									Lu4	0.0644802		0.0492067	0.0568435
									Elf5
									Lu1	0.00263132	0.00254168	0.00573894	0.00363731
									Lu3	0.0361465	0.0206889	0.039418	0.0320845
									Lu2	0.0280666	0.0268302	0.0601622	0.038353
									Lu4	0.073812	0.0669858	0.118668	0.0864885
									Figure 8C: qPCR data (Relative gene expression to Gapdh), continued
									Rank	Exp1	Exp2	Exp3	Mean
									Lu1	0.00218978	0.00292976	0.00137629	0.00216528
									Lu3	0.0132763	0.0104526	0.00938778	0.0110389
									Lu2	0.0153566	0.0106353	0.00875911	0.0115836
									Lu4	0.0324643	0.018453	0.0245183	0.0251452
